# Supplementary material for: Absolute Quantification of Pan-Cancer Plasma Proteomes Reveals Unique Signature in Multiple Myeloma
Source: Cancers (Basel). 2023 Sep 28;15(19):4764. doi: 10.3390/cancers15194764 (PMC10571728; doi:10.3390/cancers15194764)
Supplement: Supplementary file 1 [file cancers-15-04764-s001.zip]

Archive with 2 entries (2 files):
- Supplementary Figure.pdf
- Supplementary Table S1.csv
